# Supplementary material for: Diagnosis of Prostate Cancer through the Multi-Ligand Binding of Prostate-Derived Extracellular Vesicles and miRNA Analysis
Source: Life (Basel). 2023 Mar 27;13(4):885. doi: 10.3390/life13040885 (PMC10141197; doi:10.3390/life13040885)
Supplement: Supplementary file 1 [file life-13-00885-s001.zip]

Archive with 1 entries (1 files):
- life-2218333-supplementary.pdf
